# Supplementary material for: PTCH1 Gene Variants, mRNA Expression, and Bioinformatics Insights in Mexican Cutaneous Squamous Cell Carcinoma Patients
Source: Biology (Basel). 2024 Mar 16;13(3):191. doi: 10.3390/biology13030191 (PMC10968426; doi:10.3390/biology13030191)
Supplement: Supplementary file 1 [file biology-13-00191-s001.zip]

Archive with 1 entries (1 files):
- biology-2893448-supplementary.pdf
